# Supplementary material for: Effects of Pro-Inflammatory Cytokines on Hepatic Metabolism in Primary Human Hepatocytes
Source: Int J Mol Sci. 2022 Nov 28;23(23):14880. doi: 10.3390/ijms232314880 (PMC9740548; doi:10.3390/ijms232314880)
Supplement: Supplementary file 1 [file ijms-23-14880-s001.zip]

Archive with 2 entries (2 files):
- Suppl. Fig S1.pdf
- Suppl. Table S1.pdf
